# Supplementary material for: A Thermosensitive and Degradable Chitin-Based Hydrogel as a Brucellosis Vaccine Adjuvant
Source: Polymers (Basel). 2024 Oct 4;16(19):2815. doi: 10.3390/polym16192815 (PMC11478596; doi:10.3390/polym16192815)
Supplement: Supplementary file 1 [file polymers-16-02815-s001.zip]

Archive with 1 entries (1 files):
- polymers-3198300-supplementary.pdf
